# Supplementary material for: Unexpected endemism in the Daphnia longispina complex (Crustacea: Cladocera) in Southern Siberia
Source: PLoS One. 2019 Sep 3;14(9):e0221527. doi: 10.1371/journal.pone.0221527 (PMC6719860; doi:10.1371/journal.pone.0221527)
Supplement: S1 Table — * newly obtained sequences (73); specimens sequenced on three mitochondrial genes are marked by green color. (XLS) [file pone.0221527.s001.xls]

## Sheet: Лист1
		Table S1. List of the original Daphnia sequences (12S, 16S and ND2) of mitochondrial DNA used for the genetic analyses and phylogeny reconstruction
		* newly obtained sequences (73), specimens sequenced on three mitochondrial genes were marked by green color
											12S	16S	ND2
##		Species	Clade	Haplotype	ID	Country: Region	State	Locality	N, °	E, °	GenBank Acc. No.			Reference
											12S	16S	ND2
1.	1	D. longispina	A	H_19	AAK-M-3428.1*	Russia	Altay Republic	Lake 2 near Edigan, Deviat' Ozer region, Tchemal' District	51.1893	86.5644	MK930478	MK930485	MK930499	this study
2.	1	D. longispina	A	H_3	AAK-M-3428.2*	Russia	Altay Republic	Lake 2 near Edigan, Deviat' Ozer region, Tchemal' District	51.1893	86.5644	shared haplotypes with KgL			this study
3.	1	D. longispina	A	H_3	AAK-M-3428.4*	Russia	Altay Republic	Lake 2 near Edigan, Deviat' Ozer region, Tchemal' District	51.1893	86.5644	shared haplotypes with KgL	MK930486	MK930500	this study
4.	1	D. longispina	A	H_20	AAK-M-3430.1*	Russia	Altay Republic	Lake 4 near Edigan, Deviat' Ozer region, Tchemal' District	51.1893	86.5644	MK930479	MK930487	MK930501	this study
5.	1	D. longispina	A	H_3	AAK-M-3430.4*	Russia	Altay Republic	Lake 4 near Edigan, Deviat' Ozer region, Tchemal' District	51.1893	86.5644	shared haplotypes with KgL	shared haplotypes with AAK-M-3431.3	MK930503	this study
6.	1	D. longispina	A	H_3	AAK-M-3431.2*	Russia	Altay Republic	Lake 3 near Edigan, Deviat' Ozer region, Tchemal' District	51.1893	86.5644	shared haplotypes with KgL	MK930489	MK930502	this study
7.	1	D. longispina	A	H_3	AAK-M-3431.3*	Russia	Altay Republic	Lake 3 near Edigan, Deviat' Ozer region, Tchemal' District	51.1893	86.5644	shared haplotypes with KgL	MK930490	shared haplotypes with AAK-M-3428.1	this study
8.	2	D. longispina	A	H_1	AAK-M-0782.4*	Mongolia		A affluent of unnamed small river, which is an affluent of Hoton-Nuur Lake, Mongolian Altai	48.548	88.4686	MK930476			this study
9.	2	D. longispina	A	H_2	AAK-M-0782.5*	Mongolia		A affluent of unnamed small river, which is an affluent of Hoton-Nuur Lake, Mongolian Altai	48.548	88.4686	MK930477			this study
10.	3	D. longispina	A	H_3	AAK-M-1646.3*	Russia	Khakassia Republic	Oxbow 2, Abakan River	53.5589	91.3012	shared haplotypes with KgL			this study
11.	4	D. longispina	B	H_12	AAK-M-3179.1*	Russia	Tyumen Area	Gusinoe Lake	55.6852	69.1897	MK951805			this study
12.	4	D. longispina	B	H_13	AAK-M-3179.2*	Russia	Tyumen Area	Gusinoe Lake	55.6852	69.1897	MK951806			this study
13.	4	D. longispina	B	H_14	AAK-M-3179.3*	Russia	Tyumen Area	Gusinoe Lake	55.6852	69.1897	MK930475			this study
14.	5	D. longispina	A	H_3	BL1*	Russia	Irkutsk Area	Baikal Lake, northern part	55.4241	109.525	shared haplotypes with KgL			this study
15.	6	D. longispina	A	H_3	IZ2*	Russia	Irkutsk Area	Izumrudnoye Lake, the Baikal Lake basin	54.04	108.1	shared haplotypes with KgL			this study
16.	6	D. longispina	A	H_3	IZ3*	Russia	Irkutsk Area	Izumrudnoye Lake, the Baikal Lake basin	54.04	108.1	MK930474			this study
17.	7	D. longispina	A	H_3	KO1*	Russia	Altay Territory	the Ob River basin, flood plain pond	53.81	81.34	shared haplotypes with KgL			this study
18.	7	D. longispina	A	H_3	KO2*	Russia	Altay Territory	the Ob River basin, flood plain pond	53.81	81.34	shared haplotypes with KgL			this study
19.	8	D. longispina	A	H_17	Khr1*	Russia	Altay Territory	the Ob River basin, the Khrapikha River	53.98	81.32	MK930472			this study
20.	8	D. longispina	A	H_3	Khr2*	Russia	Altay Territory	the Ob River basin, the Khrapikha River	53.98	81.32	shared haplotypes with KgL			this study
21.	8	D. longispina	A	H_18	Khr3*	Russia	Altay Territory	the Ob River basin, the Khrapikha River	53.98	81.32	shared haplotypes with KgL			this study
22.	9	D. longispina	A	H_16	Ton1*	Russia	Tyva Republic	Tonenkoye Lake, the Todzha Depression	52.54	96.21	MK930473			this study
23.	10	D. longispina	A	H_31	TlL9	Russia	Altay Republic	Teletskoye Lake	51.78	87.32	JQ861663			Zuykova et al., 2018b
24.	10	D. longispina	A	H_31	TlL10	Russia	Altay Republic	Teletskoye Lake	51.78	87.32	JQ861664			Zuykova et al., 2018b
25.	11	D. longispina	B	H_32	PL15	Russia	Tyva Republic	unnamed pond 1, the Todzha Depression	52.44	96.28	JQ861665			Zuykova et al., 2018b
26.	11	D. longispina	A	H_3	PL16	Russia	Tyva Republic	unnamed pond 1, the Todzha Depression	52.44	96.28	JQ861666			Zuykova et al., 2018b
27.	12	D. longispina	A	H_3	SpL7	Russia	Tyva Republic	unnamed pond 2, the Todzha Depression	52.44	96.29	JQ861667			Zuykova et al., 2018b
28.	12	D. longispina	A	H_3	SpL8	Russia	Tyva Republic	unnamed pond 2, the Todzha Depression	52.44	96.29	JQ861668			Zuykova et al., 2018b
29.	13	D. longispina	A	H_33	DdL12	Russia	Tyva Republic	Dodot Lake, the Khamsara River basin affluent of the Yenisei River	52.82	98.1	JQ861669			Zuykova et al., 2018b
30.	13	D. longispina	A	H_33	DdL14	Russia	Tyva Republic	Dodot Lake, the Khamsara River basin affluent of the Yenisei River	52.82	98.1	JQ861669			Zuykova et al., 2018b
31.	13	D. longispina	A	H_33	DdL15	Russia	Tyva Republic	Dodot Lake, the Khamsara River basin affluent of the Yenisei River	52.82	98.1	JQ861670			Zuykova et al., 2018b
32.	13	D. longispina	A	H_33	DdL23	Russia	Tyva Republic	Dodot Lake, the Khamsara River basin affluent of the Yenisei River	52.82	98.1	JQ861671			Zuykova et al., 2018b
33.	13	D. longispina	A	H_33	DdL24	Russia	Tyva Republic	Dodot Lake, the Khamsara River basin affluent of the Yenisei River	52.82	98.1	JQ861672	JQ861598	KP253089	Zuykova et al., 2018b
34.	13	D. longispina	A	H_33	DdL25	Russia	Tyva Republic	Dodot Lake, the Khamsara River basin affluent of the Yenisei River	52.82	98.1	JQ861673	JQ861599	shared haplotypes with DdL24	Zuykova et al., 2018b
35.	13	D. longispina	A	H_33	DdL26	Russia	Tyva Republic	Dodot Lake, the Khamsara River basin affluent of the Yenisei River	52.82	98.1	JQ861674	JQ861600	shared haplotypes with DdL25	Zuykova et al., 2018b
36.	13	D. longispina	A	H_33	DdL27	Russia	Tyva Republic	Dodot Lake, the Khamsara River basin affluent of the Yenisei River	52.82	98.1	JQ861675			Zuykova et al., 2018b
37.	13	D. longispina	A	H_33	DdL28	Russia	Tyva Republic	Dodot Lake, the Khamsara River basin affluent of the Yenisei River	52.82	98.1	JQ861676			Zuykova et al., 2018b
38.	14	D. longispina	A	H_3	KgL	Russia	Novosibirsk Area	the Kargat River, the Chany Lake basin	54.22	78.22	JN903662	JN874583	KP253096	Zuykova et al., 2018b
39.	14	D. longispina	A	H_3	KgL1	Russia	Novosibirsk Area	the Kargat River, the Chany Lake basin	54.22	78.22	JN903663			Zuykova et al., 2018b
40.	14	D. longispina	A	H_22	KgL12	Russia	Novosibirsk Area	the Kargat River, the Chany Lake basin	54.22	78.22	JN903664			Zuykova et al., 2018b
41.	14	D. longispina	A	H_23	KgL14	Russia	Novosibirsk Area	the Kargat River, the Chany Lake basin	54.22	78.22	JN903665			Zuykova et al., 2018b
42.	15	D. longispina	A	H_28	Brb1L5	Russia	Novosibirsk Area	temporary puddle 1 near Barabinsk town	55.3	78.37	JN903675			Zuykova et al., 2018b
43.	15	D. longispina	A	H_3	Brb1L9	Russia	Novosibirsk Area	temporary puddle 1 near Barabinsk town	55.3	78.37	JN903676			Zuykova et al., 2018b
44.	16	D. longispina	B	H_29	Brb2L2	Russia	Novosibirsk Area	temporary puddle 2 near Barabinsk town	55.28	78.28	JN903677	JN874598	KP253091	Zuykova et al., 2018b
45.	16	D. longispina	A	H_3	Brb2L4	Russia	Novosibirsk Area	temporary puddle 2 near Barabinsk town	55.28	78.28	JN903678	JN874599	KP253095	Zuykova et al., 2018b
46.	16	D. longispina	B	H_29	Brb2L5	Russia	Novosibirsk Area	temporary puddle 2 near Barabinsk town	55.28	78.28	JN903679	JN874600	KP253092	Zuykova et al., 2018b
47.	16	D. longispina	B	H_30	Brb2L6	Russia	Novosibirsk Area	temporary puddle 2 near Barabinsk town	55.28	78.28	JN903680			Zuykova et al., 2018b
48.	17	D. longispina	B	H_24	ZdL1	Russia	Novosibirsk Area	temporary puddle near Zdvinsk town	54.61	78.42	JN903666			Zuykova et al., 2018b
49.	17	D. longispina	B	H_24	ZdL2	Russia	Novosibirsk Area	temporary puddle near Zdvinsk town	54.61	78.42	JN903667			Zuykova et al., 2018b
50.	17	D. longispina	B	H_25	ZdL3	Russia	Novosibirsk Area	temporary puddle near Zdvinsk town	54.61	78.42	JN903668	JN874589	KP253097	Zuykova et al., 2018b
51.	17	D. longispina	A	H_3	ZdL4	Russia	Novosibirsk Area	temporary puddle near Zdvinsk town	54.61	78.42	JN903669	JN874590	KP253098	Zuykova et al., 2018b
52.	17	D. longispina	B	H_24	ZdL5	Russia	Novosibirsk Area	temporary puddle near Zdvinsk town	54.61	78.42	JN903670	JN874591	KP253099	Zuykova et al., 2018b
53.	17	D. longispina	A	H_26	ZdL6	Russia	Novosibirsk Area	temporary puddle near Zdvinsk town	54.61	78.42	JN903671			Zuykova et al., 2018b
54.	17	D. longispina	A	H_26	ZdL7	Russia	Novosibirsk Area	temporary puddle near Zdvinsk town	54.61	78.42	JN903672			Zuykova et al., 2018b
55.	17	D. longispina	B	H_24	ZdL8	Russia	Novosibirsk Area	temporary puddle near Zdvinsk town	54.61	78.42	JN903673			Zuykova et al., 2018b
56.	17	D. longispina	B	H_27	ZdL9	Russia	Novosibirsk Area	temporary puddle near Zdvinsk town	54.61	78.42	JN903674			Zuykova et al., 2018b
57.	17	D. hyalina			GlH9	Russia	Moscow Area	Glubokoe lake	55.75	36.51	KP253085	KT372045	KP253101	Zuykova et al., 2018b
58.	18	D. hyalina			HlsH1	Austria		Halstattersee Lake	47.61	13.64	KX027454	KT372047	KP253103	Zuykova et al., 2018b
59.	18	D. hyalina			HlsH2	Austria		Halstattersee Lake	47.61	13.64	KP253084	shared haplotypes with HlsH1	KP253104	Zuykova et al., 2018b
60.	19	D. dentifera			SK1	Russia	Irkutsk Area	Srednee Kedrovoye Lake	54.4	108.49	KP253083	KT372020	KP253115	Zuykova et al., 2018b
61.	19	D. dentifera			SK2	Russia	Irkutsk Area	Srednee Kedrovoye Lake	54.4	108.49	KP253083	KT372021	shared haplotypes with SK1	Zuykova et al., 2018b
62.	19	D. dentifera			SK3	Russia	Irkutsk Area	Srednee Kedrovoye Lake	54.4	108.49	KP253083	KT372022	shared haplotypes with SK1	Zuykova et al., 2018b
63.	19	D. dentifera			SK4	Russia	Irkutsk Area	Srednee Kedrovoye Lake	54.4	108.49	KP253083			Zuykova et al., 2018b
64.	19	D. dentifera			SK5	Russia	Irkutsk Area	Srednee Kedrovoye Lake	54.4	108.49	KP253083			Zuykova et al., 2018b
65.	19	D. dentifera			SK6	Russia	Irkutsk Area	Srednee Kedrovoye Lake	54.4	108.49	KP253083			Zuykova et al., 2018b
66.	20	D. dentifera			KuzD1	Russia	Irkutsk Area	Kuznetchikha Lake	51.66	101.37	KP253083	KT372026	shared haplotypes with SK1	Zuykova et al., 2018b
67.	21	D. dentifera			SgM1	Russia	Irkutsk Area	Sagan-Moryan Lake	54.1	108.28	KP253083			Zuykova et al., 2018b
68.	21	D. dentifera			SgM3	Russia	Irkutsk Area	Sagan-Moryan Lake	54.1	108.28	KP253083			Zuykova et al., 2018b
69.	21	D. dentifera			SgM4	Russia	Irkutsk Area	Sagan-Moryan Lake	54.1	108.28	KP253083			Zuykova et al., 2018b
70.	21	D. dentifera			SgM5	Russia	Irkutsk Area	Sagan-Moryan Lake	54.1	108.28	KP253083			Zuykova et al., 2018b
71.	21	D. dentifera			SgM6	Russia	Irkutsk Area	Sagan-Moryan Lake	54.1	108.28	KP253083			Zuykova et al., 2018b
72.	22	D. dentifera			Zh2	Mongolia		Zhaakhan Lake	48.32	96.05	KP253081			Zuykova et al., 2018b
73.	22	D. dentifera			Zh3	Mongolia		Zhaakhan Lake	48.32	96.05	KP253082			Zuykova et al., 2018b
74.	23	D. turbinata			AAK-M-1322.2*	Mongolia		Khargal Nuur (Lake)	49.9375	102.723				this study
75.	23	D. turbinata			AAK-M-1322.3*	Mongolia		Khargal Nuur (Lake)	49.9375	102.723				this study
76.	23	D. turbinata			AAK-M-1322.5*	Mongolia		Khargal Nuur (Lake)	49.9375	102.723				this study
77.	23	D. turbinata			AAK-M-1322.6*	Mongolia		Khargal Nuur (Lake)	49.9375	102.723				this study
78.	24	D. turbinata			TbSh1*	Mongolia		Zhaakhan Lake	48.334	96.0618				this study
79.	25	D. turbinata			TP2*	Russia	Tuva Autonomous Republic	unnamed pond 3, the Todzha Depression	52.43	96.3				this study
80.	25	D. turbinata			TP3*	Russia	Tuva Autonomous Republic	unnamed pond 3, the Todzha Depression	52.43	96.3				this study
81.	26	D. galeata			AAK-M-1746.2*	Mongolia		Tashir Water Reservoir	46.7	96.7				this study
82.	26	D. galeata			AAK-M-1746.4*	Mongolia		Tashir Water Reservoir	46.7	96.7				this study
83.	27	D. galeata			ChB1*	Russia	Irkutsk Area	Baikal Lake, Chivyrkuy Bay	53.67	109.03				this study
84.	27	D. galeata			ChB2*	Russia	Irkutsk Area	Baikal Lake, Chivyrkuy Bay	53.67	109.03				this study
85.	28	D. galeata			GsG1*	Russia	Buryat Autonomous Republic	Gusinoye Lake, the Baikal Lake basin	51.1249	106.249				this study
86.	28	D. galeata			GsG4*	Russia	Buryat Autonomous Republic	Gusinoye Lake, the Baikal Lake basin	51.1249	106.249				this study
87.	29	D. galeata			TmbG1	Russia	Amur Area	pond Tambovka near Blagoveshensk city	50.1	128.1	KX027452	KT372037	KX027477	Zuykova et al., 2018b
88.	29	D. galeata			TmbG2	Russia	Amur Area	pond Tambovka	50.1	128.1	KX027452	KT372038	KX027478	Zuykova et al., 2018b
89.	30	D. galeata			DgG2	Russia	Buryat Autonomous Republic	Dorong Lake, the Vitim River basin	55.28	112.29	KX027449	*	KX027473	Zuykova et al., 2018b
90.	30	D. galeata			DgG3	Russia	Buryat Autonomous Republic	Dorong Lake, the Vitim River basin	55.28	112.29	KX027449	*	KX027474	Zuykova et al., 2018b
91.	31	D. galeata			UIG1	Russia	Irkutsk Area	the Ust-Ilimsk Reservoir	57.42	102.35	shared haplotypes with the Kargat River, etc.	shared haplotype with HM067436	KX027476	Zuykova et al., 2018b
92.	31	D. galeata			UIG2	Russia	Irkutsk Area	the Ust-Ilimsk Reservoir	57.42	102.35	shared haplotypes with the Kargat River, etc.	*		Zuykova et al., 2018b
93.	31	D. galeata			UIG3	Russia	Irkutsk Area	the Ust-Ilimsk Reservoir	57.42	102.35	shared haplotypes with the Kargat River, etc.	shared haplotype with HM067436		Zuykova et al., 2018b
94.	32	D. galeata			PrG6	Russia	Krasnoyarsk Territory	Bolshoye Lake	55.25	89.27	JQ861635	JQ861551	shared haplotype with KX844622	Zuykova et al., 2018b
95.	32	D. galeata			PrG7	Russia	Krasnoyarsk Territory	Bolshoye Lake	55.25	89.27	JQ861636	JQ861552	shared haplotype with KX844622	Zuykova et al., 2018b
96.	32	D. galeata			PrG8	Russia	Krasnoyarsk Territory	Bolshoye Lake	55.25	89.27	JQ861637	JQ861553	shared haplotype with KX844622	Zuykova et al., 2018b
97.	32	D. galeata			PrG9	Russia	Krasnoyarsk Territory	Bolshoye Lake	55.25	89.27	JQ861638	JQ861554	shared haplotype with KX844622	Zuykova et al., 2018b
98.	32	D. galeata			PrG11	Russia	Krasnoyarsk Territory	Bolshoye Lake	55.25	89.27	JQ861639	JQ861556	shard haplotype with DQ980347	Zuykova et al., 2018b
99.	33	D. galeata			KrG10	Russia	Krasnoyarsk Territory	Karakul Lake, the Bolshoi Abakan River basin	51.98	88.67	JQ861626	JQ861568	KX027463	Zuykova et al., 2018b
100.	33	D. galeata			KrG11	Russia	Krasnoyarsk Territory	Karakul Lake, the Bolshoi Abakan River basin	51.98	88.67	JQ861627	JQ861569	KX027464	Zuykova et al., 2018b
101.	33	D. galeata			KrG12	Russia	Krasnoyarsk Territory	Karakul Lake, the Bolshoi Abakan River basin	51.98	88.67	JQ861628	JQ861570	shared haplotype with KX027464	Zuykova et al., 2018b
102.	33	D. galeata			KrG13	Russia	Krasnoyarsk Territory	Karakul Lake, the Bolshoi Abakan River basin	51.98	88.67	JQ861629	JQ861571	KX027465	Zuykova et al., 2018b
103.	34	D. galeata			KdG10	Russia	Tuva Autonomous Republic	Kadysh Lake, the Todzha Depression, the Yenisei River basin	52.62	96.99	JQ861647			Zuykova et al., 2018b
104.	34	D. galeata			KdG11	Russia	Tuva Autonomous Republic	Kadysh Lake, the Todzha Depression, the Yenisei River basin	52.62	96.99	JQ861648	JQ861563	KX027462	Zuykova et al., 2018b
105.	34	D. galeata			ShG10	Russia	Tuva Autonomous Republic	Shuram-Khol Lake, the Todzha Depression, the Yenisei River basin	52.67	96.75	JQ861643	JQ861576	KP253112	Zuykova et al., 2018b
106.	34	D. galeata			ShG11	Russia	Tuva Autonomous Republic	Shuram-Khol Lake, the Todzha Depression, the Yenisei River basin	52.67	96.75	JQ861644			Zuykova et al., 2018b
107.	35	D. galeata			NoG10	Russia	Tuva Autonomous Republic	Noyon-Khol Lake, the Todzha Depression, the Yenisei River basin	52.75	97.07	JQ861631			Zuykova et al., 2018b
108.	35	D. galeata			NoG11	Russia	Tuva Autonomous Republic	Noyon-Khol Lake, the Todzha Depression, the Yenisei River basin	52.75	97.07	JQ861632			Zuykova et al., 2018b
109.	36	D. cucullata			UphCu1*	Russia	Chelyabinsk Area	the Uphaleika River, the Upha River basin	56.03	60.13				this study
110.	36	D. cucullata			UphCu2*	Russia	Chelyabinsk Area	the Uphaleika River, the Upha River basin	56.03	60.13				this study
111.	36	D. cucullata			UphCu3*	Russia	Chelyabinsk Area	the Uphaleika River, the Upha River basin	56.03	60.13				this study
112.	37	D. cucullata			OrdCu1*	Russia	Altay Territory	the Orda River, affluent of the Ob River near Ordynskoye town	54.35	81.84				this study
113.	37	D. cucullata			OrdCu2*	Russia	Altay Territory	the Orda River, affluent of the Ob River near Ordynskoye town	54.35	81.84				this study
114.	15	D. cf. longispina			Brb1Dsp2	Russia	Novosibirsk Area	temporary puddle 1 near Barabinsk town	55.3	78.37	JN903687	JN874608	shared haplotype with Brb1-Dsp10	Zuykova et al., 2013b; 2018b
115.	15	D. cf. longispina			Brb1Dsp10	Russia	Novosibirsk Area	temporary puddle 1 near Barabinsk town	55.3	78.37	JN903688	JN874609	KP253116	Zuykova et al., 2013b; 2018b
116.	15	D. cf. longispina			BrbDsp12	Russia	Novosibirsk Area	temporary puddle 1 near Barabinsk town	55.3	78.37	JN903689	JN874610	shared haplotype with Brb1-Dsp16	Zuykova et al., 2013b; 2018b
117.	15	D. cf. longispina			BrbDsp16	Russia	Novosibirsk Area	temporary puddle 1 near Barabinsk town	55.3	78.37	JN903690	JN874611	KP253117	Zuykova et al., 2013b; 2018b
118.	38	D. umbra			AAK-M-3054.1*	Russia	Kamchatka Territory	Lake Bol'shoe	57.6236	160.627				this study
119.	38	D. umbra			AAK-M-3054.2*	Russia	Kamchatka Territory	Lake Bol'shoe	57.6236	160.627				this study
120.	39	D. umbra			AAK-M-2187.3*	Russia	Krasnoyarsk Territory	A lake on right bank of Kotuy River, Taimyr Peninsula	71.322	103.1	shared haplotypes with AAK-M-2185.10			this study
121.	39	D. umbra			AAK-M-2185.10	Russia	Krasnoyarsk Territory	A lake on right bank of Kotuy River, Taimyr Peninsula	71.322	103.1	KY706500			Zuykova et al., 2018a
122.	39	D. umbra			AAK-M-2185.11	Russia	Krasnoyarsk Territory	A lake on right bank of Kotuy River, Taimyr Peninsula	71.322	103.1	shared haplotypes with AAK-M-2185.10			Zuykova et al., 2018a
123.	39	D. umbra			AAK-M-2185.12	Russia	Krasnoyarsk Territory	A lake on right bank of Kotuy River, Taimyr Peninsula	71.322	103.1	shared haplotypes with AAK-M-2185.10			Zuykova et al., 2018a
124.	40	D. umbra			BrU15, BrU18, BrU19	Russia	Tuva Autonomous Republic	Borzu-Khol Lake, the Todzha Depression	52.63	96.73	JQ861660			Zuykova et al., 2013a; 2018a
125.	41	D. galeata			M0343_3g*	Russia	Tyumen Area	A pond near hospital, settlement of Kazanskoe	55.6474	69.2222
126.	41	D. galeata			M0343_3f*	Russia	Tyumen Area	A pond near hospital, settlement of Kazanskoe	55.6474	69.2222
127.	42	D. galeata			M0363_4d*	Russia	Tyumen Area	An old-bed affluent of River Ishim	56.0212	69.3639
128.	43	D. cucullata			M0356_3h*	Russia	Omsk Area	Tatyn, an old-bed affluent of River Ishim	57.6438	71.1683
57.	18	D. longispina	B	H_4	AAK-M-0309_1c*	Russia	Chelyabinsk Area	A pond near road to Sharovsky Kordon, near Lake Zuratkul', Ural Mountains, the Volga Basin	54.9271	59.2201	MN251883			this study
58.	18	D. longispina	B	H_6	AAK-M-0309_1d*	Russia	Chelyabinsk Area	A pond near road to Sharovsky Kordon, near Lake Zuratkul', Ural Mountains, the Volga Basin	54.9271	59.2201	MN251884			this study
59.	19	D. longispina	B	H_7	AAK-M-0312_1f*	Russia	Chelyabinsk Area	A pond on Sovkhozny Brook	54.8342	58.357	MN251885			this study
60.	19	D. longispina	B	H_7	AAK-M-0312_1e*	Russia	Chelyabinsk Area	A pond on Sovkhozny Brook	54.8342	58.357	shared haplotypes with AAK-M-0312_1f			this study
61.	20	D. longispina	B	H_10	AAK-M-0315_1g*	Russia	Chelyabinsk Area	A pond in Zapon'	54.7407	58.2111	MN251886			this study
62.	20	D. longispina	B	H_11	AAK-M-0315_1h*	Russia	Chelyabinsk Area	A pond in Zapon'	54.7407	58.2111	MN251887			this study
63.	47	D. cristata			M0326_2a*	Russia	Chelyabinsk Area (Asia)	Lake Turgojak	55.1775	60.0792
64.	47	D. cristata			M0326_2b*	Russia	Chelyabinsk Area (Asia)	Lake Turgojak	55.1775	60.0792
65.	47	D. cucullata			M0326_2c*	Russia	Chelyabinsk Area (Asia)	Lake Turgojak	55.1775	60.0792
66.	47	D. cucullata			M0326_2d*	Russia	Chelyabinsk Area (Asia)	Lake Turgojak	55.1775	60.0792
67.	47	D. cucullata			M0326_2e*	Russia	Chelyabinsk Area (Asia)	Lake Turgojak	55.1775	60.0792
63.	21	D. longispina	A	H_3	AAK-M-0573_5a*	Russia	Yamalo-Nenets Autonomour Area	Un-named lake 1 in Nadymsky Gorodok, 31 km from Obskaya Guba	66.0602	72.0061	shared haplotypes with KgL			this study
64.	21	D. longispina	A	H_3	AAK-M-0573_5b*	Russia	Yamalo-Nenets Autonomour Area	Un-named lake 1 in Nadymsky Gorodok, 31 km from Obskaya Guba	66.0602	72.0061	shared haplotypes with KgL			this study
65.	22	D. longispina	A	H_9	AAK-M-0576_5c*	Russia	Yamalo-Nenets Autonomour Area	An affluent of the Nadym River in Nadymsky Gorodok, 31 km from Obskaya Guba	66.0597	72.0018	MN251888			this study
66.	22	D. longispina	A	H_3	AAK-M-0576_5d*	Russia	Yamalo-Nenets Autonomour Area	An affluent of the Nadym River in Nadymsky Gorodok, 31 km from Obskaya Guba	66.0597	72.0018	shared haplotypes with KgL			this study
	50	D. cristata			M0577_5e*	Russia	Yamalo-Nenets Autonomour Area	Un-named lake 1 in Nadymsky Gorodok, 31 km from Obskaya Guba	66.0602	72.0061
	50	D. cristata			M0577_5f*	Russia	Yamalo-Nenets Autonomour Area	Un-named lake 1 in Nadymsky Gorodok, 31 km from Obskaya Guba	66.0602	72.0061
67.	23	D. longispina	B	H_5	AAK-M-0595_6a*	Russia	Pskov Area	A small pond 50 m from shore of Chudskoe Lake, near village of Zapol'je	58.6364	27.79	MN251889			this study
68.	23	D. longispina	B	H_8	AAK-M-0595_5h*	Russia	Pskov Area	A small pond 50 m from shore of Chudskoe Lake, near village of Zapol'je	58.6364	27.79	MN251890			this study
69.	52	D. dentifera			M2317_11a*	Russia	Yakutia Autonomous Republic	Puddle near settlement of Tuluma	62.791	130.056
70.	52	D. dentifera			M2317_11b*	Russia	Yakutia Autonomous Republic	Puddle near settlement of Tuluma	62.791	130.056
	52	D. dentifera			M2317_11c*	Russia	Yakutia Autonomous Republic	Puddle near settlement of Tuluma	62.791	130.056
	52	D. dentifera			M2317_11cc*	Russia	Yakutia Autonomous Republic	Puddle near settlement of Tuluma	62.791	130.056
	52	D. dentifera			M2317_11d*	Russia	Yakutia Autonomous Republic	Puddle near settlement of Tuluma	62.791	130.056
	52	D. dentifera			M2317_10g*	Russia	Yakutia Autonomous Republic	Puddle near settlement of Tuluma	62.791	130.056
	52	D. dentifera			M2317_10h*	Russia	Yakutia Autonomous Republic	Puddle near settlement of Tuluma	62.791	130.056
	53	D. cristata			BntCr1-BntCr3	Russia	Buryat Autonomous Republic	Baunt Lake, the Vitim River basin	55.19	112.99	KX027444
	54	D. cristata			DgCr1, DgCr2	Russia	Buryat Autonomous Republic	Dorong Lake, the Vitim River basin	55.28	112.29	KX027441
	55	D. cristata			GlCr3-GlCr5	Russia	Moscow Area	Glubokoe Lake	55.75	36.51	KX027442, shared haplotypes with DgCr1
	56	D. cristata			DLCr15	Russia	Tuva Autonomous Republic	Doro-Khol Lake, the Todzha Depression, the Yenisei River basin	52.57	96.27
69.	24	D. hyalina	B	H_36	GlH9	Russia	Moscow Oblast	Glubokoe lake	55.75	36.51	KP253085	KT372045	KP253101	Zuykova et al., 2018b
70.	25	D. hyalina	B	H_34	HlsH1	Austria		Halstattersee Lake	47.61	13.64	KX027454	KT372047	KP253103	Zuykova et al., 2018b
71.	25	D. hyalina	B	H_35	HlsH2	Austria		Halstattersee Lake	47.61	13.64	KP253084	shared haplotypes with HlsH1	KP253104	Zuykova et al., 2018b
72.	26	D. dentifera			SK1	Russia	Irkutsk Oblast	Srednee Kedrovoye Lake	54.4	108.49	KP253083	KT372020	KP253115	Zuykova et al., 2018b
73.	26	D. dentifera			SK2	Russia	Irkutsk Oblast	Srednee Kedrovoye Lake	54.4	108.49	KP253083	KT372021	shared haplotypes with SK1	Zuykova et al., 2018b
74.	26	D. dentifera			SK3	Russia	Irkutsk Oblast	Srednee Kedrovoye Lake	54.4	108.49	KP253083	KT372022	shared haplotypes with SK1	Zuykova et al., 2018b
75.	26	D. dentifera			SK4	Russia	Irkutsk Oblast	Srednee Kedrovoye Lake	54.4	108.49	KP253083			Zuykova et al., 2018b
76.	26	D. dentifera			SK5	Russia	Irkutsk Oblast	Srednee Kedrovoye Lake	54.4	108.49	KP253083			Zuykova et al., 2018b
77.	26	D. dentifera			SK6	Russia	Irkutsk Oblast	Srednee Kedrovoye Lake	54.4	108.49	KP253083			Zuykova et al., 2018b
78.	27	D. dentifera			KuzD1	Russia	Irkutsk Oblast	Kuznetchikha Lake	51.66	101.37	KP253083	KT372026	shared haplotypes with SK1	Zuykova et al., 2018b
79.	28	D. dentifera			SgM1	Russia	Irkutsk Oblast	Sagan-Moryan Lake	54.1	108.28	KP253083			Zuykova et al., 2018b
80.	28	D. dentifera			SgM3	Russia	Irkutsk Oblast	Sagan-Moryan Lake	54.1	108.28	KP253083			Zuykova et al., 2018b
81.	28	D. dentifera			SgM4	Russia	Irkutsk Oblast	Sagan-Moryan Lake	54.1	108.28	KP253083			Zuykova et al., 2018b
82.	28	D. dentifera			SgM5	Russia	Irkutsk Oblast	Sagan-Moryan Lake	54.1	108.28	KP253083			Zuykova et al., 2018b
83.	28	D. dentifera			SgM6	Russia	Irkutsk Oblast	Sagan-Moryan Lake	54.1	108.28	KP253083			Zuykova et al., 2018b
84.	29	D. dentifera			Zh2	Mongolia		Zhaakhan Lake	48.32	96.05	KP253081			Zuykova et al., 2018b
85.	29	D. dentifera			Zh3	Mongolia		Zhaakhan Lake	48.32	96.05	KP253082			Zuykova et al., 2018b
86.	30	D. dentifera			AAK-M-2317_11a*	Russia	Yakutia	Puddle near settlement of Tuluma	62.791	130.056	shared haplotypes with SK1
88.	30	D. dentifera			AAK-M-2317_11b*	Russia	Yakutia	Puddle near settlement of Tuluma	62.791	130.056	shared haplotypes with SK1
89.	30	D. dentifera			AAK-M-2317_11c*	Russia	Yakutia	Puddle near settlement of Tuluma	62.791	130.056	MN251894
90.	30	D. dentifera			AAK-M-2317_11cc*	Russia	Yakutia	Puddle near settlement of Tuluma	62.791	130.056	MN251895
91.	30	D. dentifera			AAK-M-2317_11d*	Russia	Yakutia	Puddle near settlement of Tuluma	62.791	130.056	shared haplotypes with SK1
92.	30	D. dentifera			AAK-M-2317_10g*	Russia	Yakutia	Puddle near settlement of Tuluma	62.791	130.056	shared haplotypes with SK1
93.	30	D. dentifera			AAK-M-2317_10h*	Russia	Yakutia	Puddle near settlement of Tuluma	62.791	130.056	shared haplotypes with SK1
94.	31	D. turbinata			AAK-M-1322.2*	Mongolia		Khargal Nuur Lake	49.9375	102.723	MK951810	shared haplotypes with AAK-M-1322.5	shared haplotypes with AAK-M-1322.5	this study
95.	31	D. turbinata			AAK-M-1322.3*	Mongolia		Khargal Nuur Lake	49.9375	102.723	shared haplotypes with AAK-M-1322.2	MK930492	MK930504	this study
96.	31	D. turbinata			AAK-M-1322.5*	Mongolia		Khargal Nuur Lake	49.9375	102.723	shared haplotypes with AAK-M-1322.2	MK930493	MK930505	this study
97.	31	D. turbinata			AAK-M-1322.6*	Mongolia		Khargal Nuur Lake	49.9375	102.723	MK930481			this study
98.	32	D. turbinata			TbSh1*	Mongolia		Zhaakhan Lake	48.334	96.0618	shared haplotypes with AAK-M-1322.2			this study
99.	33	D. turbinata			TP2*	Russia	Tyva Republic	unnamed pond 3, the Todzha Depression	52.43	96.3	MK930482			this study
100.	33	D. turbinata			TP3*	Russia	Tyva Republic	unnamed pond 3, the Todzha Depression	52.43	96.3	shared haplotypes with TP2			this study
101.	34	D. galeata			TmbG1	Russia	near Blagoveshensk city	pond Tambovka	50.1	128.1	KX027452	KT372037	KX027477	Zuykova et al., 2018b
102.	34	D. galeata			TmbG2	Russia	near Blagoveshensk city	pond Tambovka	50.1	128.1	KX027452	KT372038	KX027478	Zuykova et al., 2018b
103.	35	D. galeata			DgG2	Russia	Transbaikalia	Dorong Lake, the Vitim River basin	55.28	112.29	KX027449	MK930509	KX027473	Zuykova et al., 2016; 2018b
104.	35	D. galeata			DgG3	Russia	Transbaikalia	Dorong Lake, the Vitim River basin	55.28	112.29	KX027449	MK930510	KX027474	Zuykova et al., 2016; 2018b
105.	36	D. galeata			GsG1*	Russia	the Baikal Lake basin	Gusinoye Lake	51.1249	106.249	MK951807			this study
106.	36	D. galeata			GsG4*	Russia	the Baikal Lake basin	Gusinoye Lake	51.1249	106.249	shared haplotypes with GsG1			this study
107.	37	D. galeata			ChB1*	Russia	Irkutsk Oblast	Baikal Lake, Chivyrkuy Bay	53.67	109.03	MK951808			this study
108.	37	D. galeata			ChB2*	Russia	Irkutsk Oblast	Baikal Lake, Chivyrkuy Bay	53.67	109.03	MK930469			this study
109.	38	D. galeata			UIG1	Russia	Irkutsk Oblast	the Ust-Ilimsk Reservoir	57.42	102.35	shared haplotypes with the Kargat River, etc.	shared haplotype with HM067436	KX027476	Zuykova et al., 2018b
110.	38	D. galeata			UIG2	Russia	Irkutsk Oblast	the Ust-Ilimsk Reservoir	57.42	102.35	shared haplotypes with the Kargat River, etc.			Zuykova et al., 2018b
111.	38	D. galeata			UIG3	Russia	Irkutsk Oblast	the Ust-Ilimsk Reservoir	57.42	102.35	shared haplotypes with the Kargat River, etc.	shared haplotype with HM067436		Zuykova et al., 2018b
112.	39	D. galeata			PrG6	Russia	Krasnoyarsk Territory	Bolshoye Lake	55.25	89.27	JQ861635	JQ861551	shared haplotype with KX844622	Zuykova et al., 2018b
113.	39	D. galeata			PrG7	Russia	Krasnoyarsk Territory	Bolshoye Lake	55.25	89.27	JQ861636	JQ861552	shared haplotype with KX844622	Zuykova et al., 2018b
114.	39	D. galeata			PrG8	Russia	Krasnoyarsk Territory	Bolshoye Lake	55.25	89.27	JQ861637	JQ861553	shared haplotype with KX844622	Zuykova et al., 2018b
115.	39	D. galeata			PrG9	Russia	Krasnoyarsk Territory	Bolshoye Lake	55.25	89.27	JQ861638	JQ861554	shared haplotype with KX844622	Zuykova et al., 2018b
116.	39	D. galeata			PrG11	Russia	Krasnoyarsk Territory	Bolshoye Lake	55.25	89.27	JQ861639	JQ861556	shard haplotype with DQ980347	Zuykova et al., 2018b
117.	40	D. galeata			KrG10	Russia	Krasnoyarsk Territory	Karakul Lake, the Bolshoi Abakan River basin	51.98	88.67	JQ861626	JQ861568	KX027463	Zuykova et al., 2018b
118.	40	D. galeata			KrG11	Russia	Krasnoyarsk Territory	Karakul Lake, the Bolshoi Abakan River basin	51.98	88.67	JQ861627	JQ861569	KX027464	Zuykova et al., 2018b
119.	40	D. galeata			KrG12	Russia	Krasnoyarsk Territory	Karakul Lake, the Bolshoi Abakan River basin	51.98	88.67	JQ861628	JQ861570	shared haplotype with KX027464	Zuykova et al., 2018b
120.	40	D. galeata			KrG13	Russia	Krasnoyarsk Territory	Karakul Lake, the Bolshoi Abakan River basin	51.98	88.67	JQ861629	JQ861571	KX027465	Zuykova et al., 2018b
121.	41	D. galeata			KdG10	Russia	Tyva Republic	Kadysh Lake, the Todzha Depression, the Yenisei River basin	52.62	96.99	KX027461			Zuykova et al., 2018b
122.	41	D. galeata			KdG11	Russia	Tyva Republic	Kadysh Lake, the Todzha Depression, the Yenisei River basin	52.62	96.99	KX027462	JQ861563	KX027462	Zuykova et al., 2018b
123.	42	D. galeata			ShG10	Russia	Tyva Republic	Shuram-Khol Lake, the Todzha Depression, the Yenisei River basin	52.67	96.75	JQ861643	JQ861576	KP253112	Zuykova et al., 2018b
124.	42	D. galeata			ShG11	Russia	Tyva Republic	Shuram-Khol Lake, the Todzha Depression, the Yenisei River basin	52.67	96.75	JQ861644			Zuykova et al., 2018b
125.	43	D. galeata			NoG10	Russia	Tyva Republic	Noyon-Khol Lake, the Todzha Depression, the Yenisei River basin	52.75	97.07	JQ861631			Zuykova et al., 2018b
126.	43	D. galeata			NoG11	Russia	Tyva Republic	Noyon-Khol Lake, the Todzha Depression, the Yenisei River basin	52.75	97.07	JQ861632			Zuykova et al., 2018b
127.	44	D. galeata			AAK-M-0343_3g*	Russia	Tyumen Area	A pond near hospital, settlement of Kazanskoe	55.6474	69.2222	shared haplotypes with GsG1			this study
128.	44	D. galeata			AAK-M-0343_3f*	Russia	Tyumen Area	A pond near hospital, settlement of Kazanskoe	55.6474	69.2222	shared haplotypes with GsG1			this study
129.	45	D. galeata			AAK-M-0363_4d*	Russia	Tyumen Area	An old-bed affluent of River Ishim	56.0212	69.3639	MN251891			this study
130.	46	D. galeata			AAK-M-1746.2*	Mongolia		Tashir Water Reservoir	46.7	96.7	MK930470	MK930494	MK930507	this study
131.	46	D. galeata			AAK-M-1746.4*	Mongolia		Tashir Water Reservoir	46.7	96.7	MK930471			this study
132.	47	D. cucullata			UphCu1*	Russia	Chelyabinsk Area	the Uphaleika River, the Upha River basin	56.03	60.13	MK930468			this study
133.	47	D. cucullata			UphCu2*	Russia	Chelyabinsk Area	the Uphaleika River, the Upha River basin	56.03	60.13	shared haplotypes with OrdCu2			this study
134.	47	D. cucullata			UphCu3*	Russia	Chelyabinsk Area	the Uphaleika River, the Upha River basin	56.03	60.13	shared haplotypes with OrdCu2			this study
135.	48	D. cucullata			OrdCu1*	Russia	Novosibirsk Area	the Orda River, affluent of the Ob River near Ordynskoye town	54.35	81.84	MK930467			this study
136.	48	D. cucullata			OrdCu2*	Russia	Novosibirsk Area	the Orda River, affluent of the Ob River near Ordynskoye town	54.35	81.84	MK951809			this study
137.	49	D. cucullata			AAK-M-0326_2d*	Russia	Chelyabinsk Area	Lake Turgojak	55.1775	60.0792	shared haplotypes with AAK-M-0326_2e			this study
138.	49	D. cucullata			AAK-M-0326_2e*	Russia	Chelyabinsk Area	Lake Turgojak	55.1775	60.0792	MN251893			this study
139.	49	D. cucullata			AAK-M-0326_2c*	Russia	Chelyabinsk Area	Lake Turgojak	55.1775	60.0792	MN251892			this study
140.	50	D. cucullata			AAK-M-0356_3h*	Russia	Omsk Area	Tatyn, an old-bed affluent of River Ishim	57.6438	71.1683	shared haplotypes with AAK-M-0326_2c			this study
141.	16	D. cf. longispina			Brb1Dsp2	Russia	Novosibirsk Area	temporary puddle 1 near Barabinsk town	55.3	78.37	JN903687	JN874608	shared haplotype with Brb1-Dsp10	Zuykova et al., 2013b; 2018b
142.	16	D. cf. longispina			Brb1Dsp10	Russia	Novosibirsk Area	temporary puddle 1 near Barabinsk town	55.3	78.37	JN903688	JN874609	KP253116	Zuykova et al., 2013b; 2018b
143	16	D. cf. longispina			Brb1Dsp12	Russia	Novosibirsk Area	temporary puddle 1 near Barabinsk town	55.3	78.37	JN903689	JN874610	shared haplotype with Brb1-Dsp16	Zuykova et al., 2013b; 2018b
144	16	D. cf. longispina			Brb1Dsp16	Russia	Novosibirsk Area	temporary puddle 1 near Barabinsk town	55.3	78.37	JN903690	JN874611	KP253117	Zuykova et al., 2013b; 2018b
145.	51	D. umbra			AAK-M-3054.1*	Russia	Kamchatka Peninsula	Lake Bol'shoe	57.6236	160.627	MK930484			this study
146.	51	D. umbra			AAK-M-3054.2*	Russia	Kamchatka Peninsula	Lake Bol'shoe	57.6236	160.627	shared haplotype with AAK-M-3054.1			this study
147.	52	D. umbra			AAK-M-2187.3*	Russia	Taimyr Peninsula	A lake on right bank of Kotuy River	71.322	103.1	MK930483			this study
148.	52	D. umbra			AAK-M-2185.10	Russia	Taimyr Peninsula	A lake on right bank of Kotuy River	71.322	103.1	KY706500			Zuykova et al., 2018a
149.	52	D. umbra			AAK-M-2185.11	Russia	Taimyr Peninsula	A lake on right bank of Kotuy River	71.322	103.1	shared haplotypes with AAK-M-2185.10			Zuykova et al., 2018a
150.	52	D. umbra			AAK-M-2185.12	Russia	Taimyr Peninsula	A lake on right bank of Kotuy River	71.322	103.1	shared haplotypes with AAK-M-2185.10			Zuykova et al., 2018a
151.	53	D. umbra			BrU15, BrU18, BrU19	Russia	Tyva Republic	Borzu-Khol Lake, the Todzha Depression	52.63	96.73	JQ861660			Zuykova et al., 2013a; 2018a
152.	54	D. cristata			Bnt1-Bnt3	Russia	Transbaikalia	Baunt Lake, the Vitim River basin	55.11	113.01	KX027444			Zuykova et al., 2013a
153.	35	D. cristata			DgCr1, DgCr2	Russia	Transbaikalia	Dorong Lake, the Vitim River basin	55.28	112.29	KX027441			Zuykova et al., 2013a
154.	24	D. cristata			GlCr3-GlCr5	Russia	Moscow Oblast	Glubokoe Lake	55.45	46.30	shared haplotypes with DgCr1			Zuykova et al., 2013a
155.	55	D. cristata			DLC15	Russia	Tyva Republic	Dorog-Khol Lake, the Todzha Depression	52.34	96.16	KX027442			Zuykova et al., 2013a
156.	56	D. cristata			AAK-M-0577_5e*	Russia	Yamalo-Nenets Autonomour Area	Un-named lake 1 in Nadymsky Gorodok, 31 km from Obskaya Guba	66.0602	72.0061	MN251898			this study
157.	56	D. cristata			AAK-M-0577_5f*	Russia	Yamalo-Nenets Autonomour Area	Un-named lake 1 in Nadymsky Gorodok, 31 km from Obskaya Guba	66.0602	72.0061	MN251897			this study
158.	57	D. cristata			AAK-M-0326_2a*	Russia	Chelyabinsk Area	Lake Turgojak	55.1775	60.0792	shared haplotypes with DgCr1			this study
159.	57	D. cristata			AAK-M-0326_2b*	Russia	Chelyabinsk Area	Lake Turgojak	55.1775	60.0792	MN251897			this study
