# Supplementary material for: Unexpected endemism in the Daphnia longispina complex (Crustacea: Cladocera) in Southern Siberia
Source: PLoS One. 2019 Sep 3;14(9):e0221527. doi: 10.1371/journal.pone.0221527 (PMC6719860; doi:10.1371/journal.pone.0221527)
Supplement: S2 Table — (XLS) [file pone.0221527.s002.xls]

## Sheet: Лист1
	Table S2. List of the Daphnia 12S sequences of mitochondrial DNA obtained from the GenBank database and used in the extended 12S dataset for the genetic analyses and phylogeny reconstruction.
##	Species	Clade	Accession Numbers	Location	Authors
			12S
1.	D. longispina	B	KF977622-KF977624	Spain: Pond Llong Gerber 3, Pyrenees	Ventura et al., 2014
2.	D. longispina	B	KF977625	Spain: Pond Llong Gerber 5, Pyrenee	Ventura et al., 2014
3.	D. longispina	B	KF977626-KF977629	Spain: Pond Llong Gerber 6, Pyrenees	Ventura et al., 2014
4.	D. longispina	B	KF977630-KF977637	Spain: Lake Aparellats de dalt, Pyrenees	Ventura et al., 2014
5.	D. longispina	B	KF977638-KF977643	Spain: Pond Engorgs, Pyrenees	Ventura et al., 2014
6.	D. longispina	B	KF977644-KF977647	Spain: Lake Mariola, Pyrenees	Ventura et al., 2014
7.	D. longispina	B	KF977648-KF977651	Spain: Lake Romedo de Dalt, Pyrenees	Ventura et al., 2014
8.	D. longispina	B	KF977652-KF977660	Spain: Lake Illa, Pyrenees	Ventura et al., 2014
9.	D. longispina	B	KF977661-KF977666	Spain: Lake Gerber, Pyrenees	Ventura et al., 2014
10.	D. longispina	B	KF977667-KF977671	Spain: Lake Mal, Pyrenees	Ventura et al., 2014
11.	D. longispina	B	KF977672, KF977673	Spain: Lake Manhera, Pyrenees	Ventura et al., 2014
12.	D. longispina	B	KF977674-KF977676	Spain: Lake Llarg, Pyrenees	Ventura et al., 2014
13.	D. longispina	B	KF977677, KF977678	Spain: Lake Aparellats de dalt, Pyrenees	Ventura et al., 2014
14.	D. longispina	B	KF977679, KF977680	Spain: Lake Port d Aula, Pyrenees	Ventura et al., 2014
15.	D. longispina	B	KF977681	Spain: Lake Becero, Pyrenees	Ventura et al., 2014
16.	D. longispina	B	KF977682	Spain: Lake Cloto de Naut, Pyrenees	Ventura et al., 2014
17.	D. longispina	B	KF977683	Czech Republic: pool near Jeleni, Bohemian	Ventura et al., 2014
18.	D. longispina	B	KF977684	Czech Republic: Lake Prasilske, Bohemian Forest	Ventura et al., 2014
19.	D. longispina	B	KF977685	Czech Republic: Rijiste wetland, Bohemian	Ventura et al., 2014
20.	D. longispina	B	KF977686	Czech Republic: Slapy reservoir	Ventura et al., 2014
21.	D. longispina	B	KF977687	Denmark: Erikadam	Ventura et al., 2014
22.	D. longispina	B	KF977688	Germany: Helgoland	Ventura et al., 2014
23	D. longispina	B	KF977689	Morocco: D aova	Ventura et al., 2014
24	D. longispina	B	KF977690	Norway: Hurdalsvatn	Ventura et al., 2014
25	D. longispina	B	KF977691	Norway: Lake Molandsvann	Ventura et al., 2014
26	D. longispina	B	KF977692	Spain: Laguna del Sopeton, Donana	Ventura et al., 2014
27	D. longispina	B	KF977693	Spain: Pond Dulce, Donana	Ventura et al., 2014
28	D. longispina	B	KF977694	Spain: Pond Taraje, Donana	Ventura et al., 2014
29	D. longispina	B	KF977695	Sweden: Koarp	Ventura et al., 2014
30	D. longispina	B	KF977696	Sweden: Koarp	Ventura et al., 2014
31	D. longispina	B	JX13432-JX134324	Bulgaria: Lake Sulzata, Rila Mts.	Hamrova et al., 2012
32	D. longispina	B	JX134325, JX134326	Bosnia and Herzegovina: Lake Veliko, Treskavica	Hamrova et al., 2012
33	D. longispina	B	JX134327	Montenegro: Lake Valovito, Durmitor Mts.	Hamrova et al., 2012
34	D. longispina	B	JX134328, JX134329	Bosnia and Herzegovina: Lake Jugovo, Zelengora Mts.	Hamrova et al., 2012
35	D. longispina	B	JX134330, JX134331	Romania: Lake Bucura, Retezat Mts.	Hamrova et al., 2012
36	D. longispina	B	JX134332	Montenegro: Lake Hridsko, Prokletije Mts.	Hamrova et al., 2012
37	D. longispina	B	JX134333-JX134335	Montenegro: Lake Malo Sisko, Bjelasica Mts.	Hamrova et al., 2012
38	D. longispina	B	JX134336-JX134338	Montenegro: Lake Modro, Durmitor Mts.	Hamrova et al., 2012
39	D. longispina	B	JX134339-JX134342	Bulgaria: Lake Ribno Banderishko, Pirin Mts.	Hamrova et al., 2012
40	D. longispina	B	JX134343-JX134346	Albania: Lake Dashit, Prokletije Mts.	Hamrova et al., 2012
41	D. longispina	B	JX134347, JX134348	Albania: Lake Jezerce 7, Prokletije Mts.	Hamrova et al., 2012
42	D. longispina	B	JX134349	Slovakia: Lake Vysne Jamnicke, Tatra Mts.	Hamrova et al., 2012
43	D. longispina	B	JX134350, JX134351	Slovakia: Lake Vysne Rackove, Tatra Mts.	Hamrova et al., 2012
44	D. longispina	B	JX134352, JX134353	Slovakia: Lake Horne Rohacske, Tatra Mts.	Hamrova et al., 2012
45	D. longispina	B	JX134354, JX134355	Slovakia: Lake Tretie Rohacske, Tatra Mts.	Hamrova et al., 2012
46	D. longispina	B	JX134356-JX134358	Slovakia: Lake Dolne Rohacske, Tatra Mts.	Hamrova et al., 2012
47	D. longispina	B	JX134359	Slovakia: Lake Nizne Zabie Bielovodske, Tatra Mts.	Hamrova et al., 2012
48	D. longispina	B	JX457151	Germany: Heidelberg	Moest et al., 2012
49	D. longispina	B	JX457152	Spain: Dulce Pond, Donana	Moest et al., 2012
50	D. longispina	B	EF375827	Austria: Mondsee	Petrusek et al., 2008
51	D. longispina	B	EF375828	Ethiopia: Lake Tana	Petrusek et al., 2008
52	D. longispina	B	EF375829, EF375830	Germany: Lake Constance	Petrusek et al., 2008
53	D. longispina	B	EF375831	Germany: Stechlinsee	Petrusek et al., 2008
54	D. longispina	B	EF375832	Norway: Lake Goksjo	Petrusek et al., 2008
55	D. longispina	B	EF375833	Russia: Lake Glubokoje	Petrusek et al., 2008
56	D. longispina	B	EF375834	Czech Republic: Zidak pond, Drouzkovice	Petrusek et al., 2008
57	D. longispina	B	EF375835	Czech Republic: Zdarske Lake	Petrusek et al., 2008
58	D. longispina	B	EF375836	Denmark: Brededam	Petrusek et al., 2008
59	D. longispina	B	EF375837	Denmark: Pernilleso	Petrusek et al., 2008
60	D. longispina	B	EF375838	Germany: Ismaninger Fischteiche	Petrusek et al., 2008
61	D. longispina	B	EF375839	Germany: Frankfurt am Main	Petrusek et al., 2008
62	D. longispina	B	EF375840	Israel: Lake Hula	Petrusek et al., 2008
63	D. longispina	B	EF375841	Norway: Lake Mildevatn	Petrusek et al., 2008
64	D. longispina	B	EF375842	Norway: Lake Trollvann	Petrusek et al., 2008
65	D. longispina	B	EF375843	Spain: Zahillo pond, Donana	Petrusek et al., 2008
66	D. longispina	B	EF375844	Spain: Villar del Rey reservoir	Petrusek et al., 2008
67	D. longispina	B	EF375845	Sweden: pond in Laerjeholm, Goteborg	Petrusek et al., 2008
68	D. longispina	B	EF375846	Switzerland: Unterer Arosasee	Petrusek et al., 2008
69	D. longispina	B	EF375847	Switzerland: Great St. Bernard pass	Petrusek et al., 2008
70	D. longispina	B	DQ337929	Slovakia: Lake Vysne Furkotske pleso, Tatra Mountains	Petrusek et al., 2007
71	D. longispina	B	DQ337930	Slovakia: Lake Vysne Rakytovske pleso, Tatra Mountains	Petrusek et al., 2007
72	D. longispina	B	DQ337931	Slovakia: Lake Nizne Rakytovske pleso, Tatra Mountains	Petrusek et al., 2007
73	D. longispina	B	DQ337932	Slovakia: Lake Jamske pleso, Tatra Mountains	Petrusek et al., 2007
74	D. longispina	B	DQ337933	Slovakia: Lake Male Cierne pleso, Tatra Mountains	Petrusek et al., 2007
75	D. longispina	B	DQ337934	Slovakia: Lake Vysne Rackove pleso, Tatra Mountains	Petrusek et al., 2007
76	D. longispina	B	DQ337935	Slovakia: Lake Dolne Rohacske pleso, Tatra Mountains	Petrusek et al., 2007
77	D. longispina	B	DQ337936	Slovakia: Lake Horne Rohacske pleso, Tatra Mountains	Petrusek et al., 2007
78	D. longispina	B	DQ337937	Slovakia: Lake Nizne Jamnicke pleso, Tatra Mountains	Petrusek et al., 2007
79	D. longispina	B	DQ337938	Slovakia: Lake Dankovo, Spisska Magura	Petrusek et al., 2007
80	D. longispina	B	DQ337939	Slovakia: Lake Satanie pleso, Tatra Mountains	Petrusek et al., 2007
81	D. longispina "Berse"		EF375848	Norway: Lake Berse	Petrusek et al., 2008
82	D. galeata		AB641989	Japan	Ishida et al., 2011
83	D. galeata		AB641994	Japan	Ishida et al., 2011
84	D. galeata		AB642002	Japan	Ishida et al., 2011
85	D. galeata		AB642009	Japan	Ishida et al., 2011
86	D. galeata		AB642022	Japan	Ishida et al., 2011
87	D. galeata		AB642029	Japan	Ishida et al., 2011
88	D. galeata		AB642031	Japan	Ishida et al., 2011
89	D. galeata		AB642037	Japan	Ishida et al., 2011
90	D. galeata		AB642038	Japan	Ishida et al., 2011
91	D. galeata		AB642042	Japan	Ishida et al., 2011
92	D. galeata		KM555340	China	Ma et al., 2014
93	D. galeata		KM555341	China	Ma et al., 2014
94	D. galeata		KM555342	China	Ma et al., 2014
95	D. galeata		KM555343	China	Ma et al., 2014
96	D. galeata		KM555344	China	Ma et al., 2014
97	D. galeata		KM555345	China	Ma et al., 2014
98	D. galeata		KM555346	China	Ma et al., 2014
99	D. galeata		KF214462	USA	Wooller et al., unpublished
100	D. galeata		KF214463	USA	Wooller et al., unpublished
101	D. galeata		KF214464	USA	Wooller et al., unpublished
102	D. galeata		KF214465	USA	Wooller et al., unpublished
103	D. galeata		KF214466	USA	Wooller et al., unpublished
104	D. galeata		FJ943776	Germany: Hartsee	Giessler, Englbrecht, 2009
105	D. galeata		FJ943777	Netherlands: Grote Brekken	Giessler, Englbrecht, 2009
106	D. galeata		FJ943779	Germany: Obinger See	Giessler, Englbrecht, 2009
107	D. galeata		FJ943780	Germany: pond2 Ismaning	Giessler, Englbrecht, 2009
108	D. galeata		EF375851	Netherlands: Lake Tjeukemeer	Petrusek et al., 2008
109	D. galeata		EF375852	Norway: Lake Torkelvatn	Petrusek et al., 2008
110	D. galeata		DQ337926	Slovakia: Lake Nizne Temnosmrecianske pleso, Tatra Mountains	Petrusek et al., 2007
111	D. galeata		DQ337927	Poland: Lake Morskie Oko, Tatra Mountains	Petrusek et al., 2007
112	D. galeata		DQ337928	Slovakia: Lake Strbske pleso, Tatra Mountains	Petrusek et al., 2007
113	D. galeata		FJ178301-FJ178303	Netherlands: Delftse Houd	Thielsch et al., 2009
114	D. galeata		FJ178304, FJ178305	Czech Republic: Stanovice	Thielsch et al., 2009
115	D. galeata		DGU34651		Taylor et al., 1996
116	D. galeata		DGU34646-DGU34650		Taylor et al., 1996
117	D. galeata		AY730359	Japan: Lake Biwa	Taylor et al., 2005
118	D. galeata		AY730360	England: Ullswater	Taylor et al., 2005
119	D. galeata		AY730361		Taylor et al., 2005
120	D. galeata		AY730362	Scotland: Loch Oich	Taylor et al., 2005
121	D. galeata		AY730363	USA: Alder Pond	Taylor et al., 2005
122	D. galeata		AY730364	Canada: Loch Lomond, NB	Taylor et al., 2005
123	D. galeata		AY730365	USA: Mirror Lake	Taylor et al., 2005
124	D. galeata		AY730366	USA: Weiner Lake	Taylor et al., 2005
125	D. galeata		AY730367		Taylor et al., 2005
126	D. galeata		AY730368		Taylor et al., 2005
127	D. galeata		AY730369	USA: Baseline Lake	Taylor et al., 2005
128	D. galeata		JX134359	Slovakia: Lake Nizne Zabie Bielovodske, Tatra Mts.	Hamrova et al., 2012
129	D. galeata		AF277265	Spain	Schwenk et al., 2000
130	D. galeata		AF277266	Finland	Schwenk et al., 2000
131	D. galeata		AF277268	Germany	Schwenk et al., 2000
132	D. galeata		MH052570	China	Yin et al., 2018
133	D. galeata		MH052571	China	Yin et al., 2018
134	D. galeata		MH052572	China	Yin et al., 2018
135	D. galeata		MH052573	China	Yin et al., 2018
136	D. galeata		MH052574	China	Yin et al., 2018
137	D. galeata		MH052575	China	Yin et al., 2018
138	D. galeata		MH052576	China	Yin et al., 2018
139	D. galeata		MH052577	China	Yin et al., 2018
140	D. cucullata		FJ943782	Germany: Klostersee	Giessler, Englbrecht, 2009
141	D. cucullata		FJ943783	Germany: Thalersee	Giessler, Englbrecht, 2009
142	D. cucullata		FJ943784	Netherlands: Tjeukemeer	Giessler, Englbrecht, 2009
143	D. cucullata		FJ943785	Germany: Bansee	Giessler, Englbrecht, 2009
144	D. cucullata		FJ943786	Germany: Thalersee	Giessler, Englbrecht, 2009
145	D. cucullata		EF375854	Norway: Lake Akersvann	Petrusek et al., 2008
146	D. cucullata		AF277269	Slovenia	Schwenk et al., 2000
147	D. cucullata		AF277270	Czech Republic	Schwenk et al., 2000
148	D. cucullata		AF277272	Russia	Schwenk et al., 2000
149	D. cucullata		FJ178309	Germany: Usingen, Hattstein Weiher	Thielsch et al., 2009
150	D. cucullata		FJ178306	Czech Republic: Brno	Thielsch et al., 2009
151	D. cucullata		FJ178308	Germany: Usingen, Hattstein Weiher	Thielsch et al., 2009
152	D. cucullata		DCU34652	Germany: Schierensee	Taylor et al., 1996
153	D. dentifera		AB641975	Japan	Ishida et al., 2011
154	D. dentifera		AB641976	Japan	Ishida et al., 2011
155	D. dentifera		AB641977	Japan	Ishida et al., 2011
156	D. dentifera		AB641978	Japan	Ishida et al., 2011
157	D. dentifera		AB641979	Japan	Ishida et al., 2011
158	D. dentifera		AB641980	Japan	Ishida et al., 2011
159	D. dentifera		AB641981	Japan	Ishida et al., 2011
160	D. dentifera		AB641982	Japan	Ishida et al., 2011
161	D. dentifera		AB641983	Japan	Ishida et al., 2011
162	D. dentifera		AB641984	Japan	Ishida et al., 2011
163	D. dentifera		AB641985	Japan	Ishida et al., 2011
164	D. dentifera		AB641986	Japan	Ishida et al., 2011
165	D. dentifera		AB641987	Japan	Ishida et al., 2011
166	D. dentifera		AB641988	Japan	Ishida et al., 2011
167	D. dentifera		AB641990	Japan	Ishida et al., 2011
168	D. dentifera		AB641991	Japan	Ishida et al., 2011
169	D. dentifera		AB641992	Japan	Ishida et al., 2011
170	D. dentifera		AB641995	Japan	Ishida et al., 2011
171	D. dentifera		AB641996	Japan	Ishida et al., 2011
172	D. dentifera		AB641997	Japan	Ishida et al., 2011
173	D. dentifera		AB641998	Japan	Ishida et al., 2011
174	D. dentifera		AB641999	Japan	Ishida et al., 2011
175	D. dentifera		AB642000	Japan	Ishida et al., 2011
176	D. dentifera		AB642001	Japan	Ishida et al., 2011
177	D. dentifera		AB642003	Japan	Ishida et al., 2011
178	D. dentifera		AB642004	Japan	Ishida et al., 2011
179	D. dentifera		AB642005	Japan	Ishida et al., 2011
180	D. dentifera		AB642006	Japan	Ishida et al., 2011
181	D. dentifera		AB642007	Japan	Ishida et al., 2011
182	D. dentifera		AB642008	Japan	Ishida et al., 2011
183	D. dentifera		AB642010	Japan	Ishida et al., 2011
184	D. dentifera		AB642011	Japan	Ishida et al., 2011
185	D. dentifera		AB642012	Japan	Ishida et al., 2011
186	D. dentifera		AB642013	Japan	Ishida et al., 2011
187	D. dentifera		AB642014	Japan	Ishida et al., 2011
188	D. dentifera		AB642015	Japan	Ishida et al., 2011
189	D. dentifera		AB642016	Japan	Ishida et al., 2011
190	D. dentifera		AB642017	Japan	Ishida et al., 2011
191	D. dentifera		AB642018	Japan	Ishida et al., 2011
192	D. dentifera		AB642019	Japan	Ishida et al., 2011
193	D. dentifera		AB642020	Japan	Ishida et al., 2011
194	D. dentifera		AB642021	Japan	Ishida et al., 2011
195	D. dentifera		AB642023	Japan	Ishida et al., 2011
196	D. dentifera		AB642024	Japan	Ishida et al., 2011
197	D. dentifera		AB642025	Japan	Ishida et al., 2011
198	D. dentifera		AB642030	Japan	Ishida et al., 2011
199	D. dentifera		AB642034	Japan	Ishida et al., 2011
200	D. dentifera		AB642036	Japan	Ishida et al., 2011
201	D. dentifera		AB642039	Japan	Ishida et al., 2011
202	D. dentifera		AB642040	Japan	Ishida et al., 2011
203	D. dentifera		AB642041	Japan	Ishida et al., 2011
204	D. dentifera		AB642044	Japan	Ishida et al., 2011
205	D. dentifera		AB642045	Japan	Ishida et al., 2011
206	D. dentifera		AB642046	Japan	Ishida et al., 2011
207	D. dentifera		AB642047	Japan	Ishida et al., 2011
208	D. dentifera		KM555347	China: Tibet	Ma et al., 2014
209	D. dentifera		KM555348	China: Tibet	Ma et al., 2014
210	D. dentifera		KM555349	China: Tibet	Ma et al., 2014
211	D. dentifera		KM555350	China: Tibet	Ma et al., 2014
212	D. dentifera		KM555351	China: Tibet	Ma et al., 2014
213	D. dentifera		JX446618	Nepal	Moest et al., 2012
214	D. dentifera		DDU34732	Canada: British Columbia, Canal Flats pond	Taylor et al., 1996
215	D. dentifera		DDU34733	Canada: British Columbia, Canal Flats pond	Taylor et al., 1996
216	D. dentifera		AY730372	USA: Conners Lake	Taylor et al., 2005
217	D. dentifera		AY730373	USA: Conners Lake	Taylor et al., 2005
218	D. dentifera		AY730374	USA: Teller6 Pond	Taylor et al., 2005
219	D. umbra		DQ864520	Norway: Bjornesfjord	Nilssen et al., 2007
220	D. umbra		EF375850	Norway: Lake Sarsvatn	Petrusek et al., 2008
221	D. umbra		EF375849	Finland: pond Mallalampi A	Petrusek et al., 2008
222	D. umbra		U34640	Canada: Pond near Richards Bay N.W.T.	Taylor et al., 1996
223	D. umbra		U34639	Canada: Igloolik Lake N.W.T.	Taylor et al., 1996
224	D. umbra		FJ427422	Canada: pond near Richards Bay, Northwest Territories	Adamowicz et al., 2009
225	D. umbra		FJ943796	Norway: alpine pond	Giessler, Englbrecht, 2009
226	D. umbra		FJ943797	Norway: Nordmanslaagen	Giessler, Englbrecht, 2009
227	D. umbra		AF277276	Norway	Schwenk et al., 2000
228	D. lacustris		DQ864521	Norway: Lake Gavalivatn	Nilssen et al., 2007
229	D. lacustris		DQ864522	Norway: Lake Litl Jonsvatn	Nilssen et al., 2007; Petrusek et al., 2007
230	D. lacustris		DQ337940	Poland: Lake Nizny Toporowy Staw, Tatra Mountains	Nilssen et al., 2007; Petrusek et al., 2007
231	D. lacustris		DQ337950	Finland: Hillalampi	Schwenk et al., 2004; Nilssen et al., 2007
232	D. lacustris		DQ337953	Finland: Muotkantaka	Schwenk et al., 2004; Nilssen et al., 2007
233	D. lacustris		DQ337954	Finland: Salmivaaralampi	Schwenk et al., 2004; Nilssen et al., 2007
234	D. lacustris		DQ337955	Finland: Sierkisvaara	Schwenk et al., 2004; Nilssen et al., 2007
235	D. lacustris		DQ337956	Finland: Siilasvuo	Schwenk et al., 2004; Nilssen et al., 2007
236	D. lacustris		DQ337957	Finland: Tielammikko	Schwenk et al., 2004; Nilssen et al., 2007
237	D. lacustris		DQ337958	Finland: Tsahkallampi	Schwenk et al., 2004; Nilssen et al., 2007
238	D. lacustris		DQ337959	Finland: Tsahkallampi	Schwenk et al., 2004; Nilssen et al., 2007
239	D. lacustris		DQ337960	Finland: Tsahkallampi	Schwenk et al., 2004; Nilssen et al., 2007
240	D. cristata		EF375857	Finland: Lake Maseh	Petrusek et al., 2008
241	D. cristata		EF375858	Sweden: Lake Vassbotten	Petrusek et al., 2008
242	D. cristata		AF277281	Belarus	Schwenk et al., 2000
